# Supplementary material for: Genomic-Thermodynamic Phase Synchronization: Maxwell’s Demon-like Regulation of Cell Fate Transition
Source: Int J Mol Sci. 2025 May 20;26(10):4911. doi: 10.3390/ijms26104911 (PMC12112187; doi:10.3390/ijms26104911)
Supplement: Supplementary file 1 [file ijms-26-04911-s001.zip]

Archive with 1 entries (1 files):
- ijms-3529882-supplementary.pdf
